# Supplementary material for: Characteristics of Patients Treated with JAK Inhibitors in Rheumatoid Arthritis before versus after VTE Risk Warnings
Source: J Clin Med. 2022 Dec 27;12(1):207. doi: 10.3390/jcm12010207 (PMC9820905; doi:10.3390/jcm12010207)
Supplement: Supplementary file 1 [file jcm-12-00207-s001.zip]

Archive with 1 entries (1 files):
- jcm-2067939-supplementary.pdf
